# Supplementary material for: The role of ROC75 as a daytime component of the circadian oscillator in Chlamydomonas reinhardtii
Source: PLoS Genet. 2020 Jun 17;16(6):e1008814. doi: 10.1371/journal.pgen.1008814 (PMC7299327; doi:10.1371/journal.pgen.1008814)
Supplement: S2 Table — (XLSX) [file pgen.1008814.s013.xlsx]

## Sheet: Sheet1
S2 Table: List of primers
Primer name	Sequence (5' → 3')	Target gene	Sample type	Purpose
qPCR-ROC15-F	CAGCCCACAGCCTCGTACGGCAG	ROC15(Cre09.g410450)	cDNA	RT-qPCR
qPCR-ROC15-R2	GTCATGCCAACGGACTGAGACGTC
qROC40-F	CAACCTCACCGACGACGGCCAGTGG	ROC40(Cre06.g275350)
qROC40-R	GAGGCGTCGCGGGCAGAGCTCTTC
qROC59-F	AAACAAGGCGCACCCGCACCTCC	ROC59(Cre10.g425050)
qROC59-R	CGTCGTGACCAGCTTGTCGCCC
qPCR-ROC66-F	GTCGCGCCAGGTGTTGTCCCACAAGC	ROC66(Cre06.g278200)
qPCR-ROC66-R	CAGCTCCACCTCCTGCTCGTCATCGG
qROC75-F2	CCGTGCCCAAGACCATACTGCAGCTGATG	ROC75(Cre02.g083750)
qROC75-R2	GGTTGATGAGATCTTGGTACGACAGTGTCC
qTOC1-like-F	ACCAGCCGTGTCGACGCCAAG	CrPRR1(Cre16.g676421)
qTOC1-like-R	GGTGTTGACCAGGGCCTGGTAGTG
qRCK1-F	GTGGACAACCGCCAGATCGTGTCG	RCK1(Cre06.g278222)
qRCK1-R	GGTTCCAGACCTTGACCATCTTGTCCC
Amplicon 1-foward	CATTGTGTACACGCCCTGGAG	ROC40(Cre06.g275350)	ChIP DNA	ChIP-qPCR
Amplicon 1-reverse	CACCTTGACCTTGAGCACCAG
Amplicon 2-foward	GACGCCCTTGAGCTTTGTTG
Amplicon 2-reverse	CTTACGGGGTTGGTTCAACG
Amplicon 3-foward	TTATAGCCAAAGGCAGGGAGG
Amplicon 3-reverse	GGTGGGTGGATGGCTTGAG
Amplicon 4-foward	ACCAAGACTGCGGTACAAATCC
Amplicon 4-reverse	CCGCAATTTGCTTACCATCC
Amplicon 5-foward	TGCCCTCGTCCTAACCTCC
Amplicon 5-reverse	ATAGCAGAAGGGTTCTCGGCG
Amplicon NC-forward	GGGTAGGGGCTGTCAAAAC	ROC55 (Cre12.g545800)
Amplicon NC-reverse	TGAAGCCAAGTCGCTGTGAG
