# Supplementary material for: The role of ROC75 as a daytime component of the circadian oscillator in Chlamydomonas reinhardtii
Source: PLoS Genet. 2020 Jun 17;16(6):e1008814. doi: 10.1371/journal.pgen.1008814 (PMC7299327; doi:10.1371/journal.pgen.1008814)
Supplement: S3 Table — (XLSX) [file pgen.1008814.s014.xlsx]

## Sheet: Sheet1
	S3 Table. Number of sequence reads of ChIP-seq analysis
		Total reads	Mapped reads	Mapping rate
	ChIP (1st)	5743029	4151506	0.72
	Input (1st)	10099391	3480690	0.34
	ChIP (2st)	2978925	1480524	0.5
	Input (2st)	12090756	1378827	0.11
